# Supplementary material for: 2-Aminothiophene Derivatives—New Drug Candidates Against Leishmaniasis: Drug Design, Synthesis, Pharmacomodulation, and Antileishmanial Activity
Source: Pharmaceuticals (Basel). 2025 Jan 17;18(1):125. doi: 10.3390/ph18010125 (PMC11768359; doi:10.3390/ph18010125)
Supplement: Supplementary file 1 [file pharmaceuticals-18-00125-s001.zip]

Archive with 1 entries (1 files):
- pharmaceuticals-3414285-supplementary.pdf
